# Supplementary material for: Conserved lipid metabolic reprogramming confers hypoxic and aging resilience
Source: EMBO Rep. 2025 Dec 11;27(3):704–28. doi: 10.1038/s44319-025-00664-6 (PMC12894929; doi:10.1038/s44319-025-00664-6)
Supplement: Supplementary file 1 — Table EV1 [file 44319_2025_664_MOESM1_ESM.xlsx]

## Sheet: Table EV1
Lifespan curves of WT animals treated with DMSO or TOFA starting at the embryonic stage, followed by survival counting from the L4 stage at 25°C, 20°C, or 15°C
Genotype	Treatment	Temperature	Control group	Figure	Experimental replicate	FUDR	Number of analyzed worms	Median lifespan (days)	Median lifespan change vs control (%)	p-value (logrank)	maximum lifespan
WT	DMSO	25°C	control	6E	1	+	167	8			11
WT	1.0 mg/ml TOFA	25°C		6E	1	+	99	10	25	<0.0001	12
WT	DMSO	25°C	control	6E	2	+	95	9			11
WT	1.0 mg/ml TOFA	25°C		6E	2	+	88	10	11.1	<0.0001	11
WT	DMSO	25°C	control	6E	3	+	147	8			11
WT	1.0 mg/ml TOFA	25°C		6E	3	+	95	10	25	<0.0001	11
WT	DMSO	20°C	control	6F	1	+	96	13			19
WT	1.0 mg/ml TOFA	20°C		6F	1	+	54	15	15.4	<0.01	22
WT	DMSO	20°C	control	6F	2	+	73	13			18
WT	1.0 mg/ml TOFA	20°C		6F	2	+	83	15	15.4	<0.01	21
WT	DMSO	20°C	control	6F	3	+	112	13			18
WT	1.0 mg/ml TOFA	20°C		6F	3	+	93	15	15.4	<0.01	21
WT	DMSO	15°C	control	6G	1	+	101	15			27
WT	1.0 mg/ml TOFA	15°C		6G	1	+	55	18	20	0.001	30
WT	DMSO	15°C	control	6G	2	+	99	17			28
WT	1.0 mg/ml TOFA	15°C		6G	2	+	79	25	47.1	<0.0001	30
WT	DMSO	15°C	control	6G	3	+	78	19			27
WT	1.0 mg/ml TOFA	15°C		6G	3	+	71	21	10.5	<0.01	30
