# Supplementary material for: Conserved lipid metabolic reprogramming confers hypoxic and aging resilience
Source: EMBO Rep. 2025 Dec 11;27(3):704–28. doi: 10.1038/s44319-025-00664-6 (PMC12894929; doi:10.1038/s44319-025-00664-6)
Supplement: Supplementary file 4 — Dataset EV1 [file 44319_2025_664_MOESM4_ESM.xlsx]

## Sheet: +CE
	Name	Group	Mode	AGS_1	AGS_2	AGS_3	AGS_ave	AGS_sd	AGS_rsd	AGS_break	mouse_1	mouse_2	mouse_3	Mouse_ave	Mouse_sd	Mouse_rsd	Mouse_break
0	CE|18:2|[+H]	CE	+		1.70248	0.996649	1.12748	0.522036	46.3013		1.1192		0.906312	0.984671	0.117036	11.8858
1	CE|18:1|[+H]	CE	+	0.887545	2.12657	1.67885	1.5402	0.514538	33.4072		0.762146		0.890186	1.00184	0.310938	31.0367
2	CE|20:5|[+H]	CE	+	3.53473	3.85866	6.79952	4.75202	1.46925	30.9186		5.03997	2.90754	3.74332	3.84218	0.884123	23.011
sum				4.42228	7.68771	9.47502	7.13782	2.09511	29.3523		6.92132	2.90754	5.53982	5.33206	1.71668	32.1954

## Sheet: +DAG_FA
FA	AGS_1	AGS_2	AGS_3	AGS_ave	AGS_sd	AGS_rsd	AGS_break	mouse_1	mouse_2	mouse_3	Mouse_ave	Mouse_sd	Mouse_rsd	Mouse_break
16:00:00	0.399172	0.487711	0.43355	0.56632	0.254969	45.0221		0.25137	0.301056	0.490751	0.31777	0.119285	37.538
16:1	0.12353	0.256025	0.125901	0.208156	0.100636	48.3463		0.168283	0.122011	0.148411	0.134686	0.0298789	22.1841
18:0	0.0475921	0.0662159	0.0495649	0.0791447	0.0500757	63.2711		0.0525458	0.106115	0.0918282	0.0708747	0.0339146	47.8515
18:1	0.940154	2.35307	0.880602	1.84418	1.13297	61.4348		1.01489	2.32652	1.2487	1.31665	0.713048	54.1562
18:2	0.0252775	0.0563542	0.0339388	0.0515849	0.0292209	56.6463		0.0567856	0.211869	0.0742771	0.0963593	0.0780946	81.0452
sum	1.53573	3.21937	1.52356	2.74939	1.56787	274.721	0	1.54388	3.06757	2.05397	1.93634	0.974221	242.775

## Sheet: +DAG
	Name	Group	Mode	AGS_1	AGS_2	AGS_3	AGS_ave	AGS_sd	AGS_rsd	AGS_break	mouse_1	mouse_2	mouse_3	Mouse_ave	Mouse_sd	Mouse_rsd	Mouse_break
55	DAG|36:2|(NL-18:1,18:1)[+NH4]	DAG	+	0.392388	1.45198	0.281642	1.02439	0.822813	80.3221		0.471606	1.47305	0.682078	0.708432	0.545547	77.0078
56	DAG|34:1|(NL-18:1,16:0)[+NH4]	DAG	+	0.348506	0.592144	0.422811	0.543967	0.205966	37.8637		0.342736	0.560713	0.324014	0.388373	0.1152	29.6621
57	DAG|36:3|(NL-18:2,18:1)[+NH4]	DAG	+	0.0132957	0.0346855	0.0232483	0.0284266	0.0128107	45.0659		0.0446003	0.172516	0.0426201	0.0702141	0.0690253	98.3069
58	DAG|36:3|(NL-18:1,18:2)[+NH4]	DAG	+		0.020297	0.0117554	0.0220661	0.0112996	51.208		0.0119126	0.0660397	0.0255853	0.0309365	0.0240685	77.7997
59	DAG|34:2|(NL-18:2,16:0)[+NH4]	DAG	+	0.0119818	0.0216687	0.0106905	0.0231583	0.0174574	75.3829		0.0121854	0.0393525	0.031657	0.0261453	0.011865	45.3812
60	DAG|34:1|(NL-16:0,18:1)[+NH4]	DAG	+	0.399172	0.487711	0.43355	0.56632	0.254969	45.0221		0.25137	0.257914	0.456825	0.295091	0.109523	37.1151
61	DAG|34:2|(NL-16:0,18:2)[+NH4]	DAG	+									0.0431421	0.033926	0.0302394	0.0150878	49.8944
62	DAG|34:2|(NL-16:1,18:1)[+NH4]	DAG	+	0.12353	0.256025	0.125901	0.208156	0.100636	48.3463		0.168283	0.122011	0.148411	0.134686	0.0298789	22.1841
63	DAG|36:1|(NL-18:1,18:0)[+NH4]	DAG	+	0.0757631	0.100704	0.0641276	0.114952	0.0711628	61.9064		0.085419	0.0921372	0.132329	0.0851066	0.0418601	49.1855
64	DAG|36:1|(NL-18:0,18:1)[+NH4]	DAG	+	0.0475921	0.0662159	0.0495649	0.0791447	0.0500757	63.2711		0.0525458	0.106115	0.0918282	0.0708747	0.0339146	47.8515
65	DAG|34:2|(NL-18:1,16:1)[+NH4]	DAG	+	0.123498	0.187941	0.100266	0.144322	0.0397041	27.5108		0.10322	0.134575	0.0846971	0.103802	0.0218721	21.0709
sum				1.53573	3.21937	1.52356	2.74939	1.53574	55.8575		1.54388	3.06757	2.05397	1.93634	0.852633	44.0332

## Sheet: +SM
	Name	Group	Mode	AGS_1	AGS_2	AGS_3	AGS_ave	AGS_sd	AGS_rsd	AGS_break	mouse_1	mouse_2	mouse_3	Mouse_ave	Mouse_sd	Mouse_rsd	Mouse_break
78	SM|34:1|[+H]	SM	+	0.606072	0.712135	0.677114	0.676969	0.0500977	7.4003		0.468222	0.429974	0.484326	0.452095	0.0287331	6.35555
79	SM|42:2|[+H]	SM	+	0.452747	0.469302	0.421958	0.451986	0.0211734	4.68453		0.22031	0.207875	0.246117	0.217161	0.0220248	10.1421
80	SM|40:2|[+H]	SM	+	0.125933	0.143032	0.142353	0.144316	0.0164445	11.3948
81	SM|36:1|[+H]	SM	+	0.337218	0.459771	0.41692	0.429026	0.0704143	16.4126
82	SM|42:3|[+H]	SM	+	0.0471719	0.0660515	0.0577211	0.0596188	0.0093542	15.69
83	SM|42:8|[+H]	SM	+		0.334105	0.35689	0.352924	0.0171836	4.86893		0.215979	0.211227	0.211651	0.203057	0.0199071	9.80374
sum				1.56914	2.1844	2.07296	2.02661	0.31649	15.6167		0.904511	0.849075	0.942094	0.872312	0.0649273	7.44313

## Sheet: +LPC
	Name	Group	Mode	AGS_1	AGS_2	AGS_3	AGS_ave	AGS_sd	AGS_rsd	AGS_break	mouse_1	mouse_2	mouse_3	Mouse_ave	Mouse_sd	Mouse_rsd	Mouse_break
84	LPC|18:0|[+H]	LPC	+	0.445016	0.382789	0.226077	0.301872	0.135112	44.758
85	LPC|18:1|[+H]	LPC	+	0.298273	0.3757	0.179985	0.251072	0.10482	41.7491			0.270851	0.304526	0.26223	0.0472013	18
86	LPC|18:2|[+H]	LPC	+	0.142706		0.12739	0.123788	0.0209513	16.9251		0.108377	0.173044		0.139009	0.0324675	23.3564
87	LPC|20:4|[+H]	LPC	+		0.0995513	0.103414	0.101993	0.002124	2.0825
sum				0.885994	0.85804	0.636865	0.72228	0.181062	25.0681		0.108377	0.443895	0.304526	0.300929	0.141001	46.8551

## Sheet: +Cer
	Name	Group	Mode	AGS_1	AGS_2	AGS_3	AGS_ave	AGS_sd	AGS_rsd	AGS_break	mouse_1	mouse_2	mouse_3	Mouse_ave	Mouse_sd	Mouse_rsd	Mouse_break
66	Cer|42:1|(d18:1,24:0)[+H]	Cer	+	1.0639	1.34489	1.28332	1.70385	0.953945	55.9876		4.03762	1.75389	2.90438	2.83986	0.939717	33.0903
67	Cer|42:2|(d18:1,24:1)[+H]	Cer	+	9.69004	14.1989	6.97029	13.4879	7.06287	52.3646		15.4616	6.87647	9.44652	10.7094	3.60497	33.6616
68	Cer|40:1|(d18:1,22:0)[+H]	Cer	+	0.536144	0.352566	0.590812	0.663606	0.355768	53.6114		2.96764	1.21931	1.81515	2.115	0.760861	35.9746
69	Cer|41:1|(d18:1,23:0)[+H]	Cer	+	0.0100445	0.00640346	0.0169502	0.0224441	0.0230417	102.663		0.0209549		0.0918023	0.0458561	0.0398373	86.8745
70	Cer|34:1|(d18:1,16:0)[+H]	Cer	+	0.117018	0.195587	0.153551	0.176378	0.0528507	29.9645		0.150697	0.0843138	0.172649	0.171123	0.0798533	46.6644
71	Cer|43:1|(d18:1,25:0)[+H]	Cer	+								0.0701135		0.113959	0.0694849	0.0447917	64.4625
72	Cer|38:1|(d18:1,20:0)[+H]	Cer	+	0.146516	0.155197	0.047843	0.11546	0.048736	42.2104		0.3235	0.122453	0.30426	0.241314	0.0922586	38.2318
73	Cer|36:1|(d18:1,18:0)[+H]	Cer	+	0.137184	0.126665	0.0606985	0.134054	0.0618306	46.1238		0.191		0.0926714	0.116701	0.0656695	56.2718
74	Cer|40:2|(d18:2,22:0)[+H]	Cer	+	0.0211004	0.0141354	0.0254669	0.0202342	0.0057152	28.2452		0.0967269		0.00669513	0.0582456	0.046417	79.6917
75	Cer|42:0|(d18:0,24:0)[+H]	Cer	+	0.148296	0.00862606	0.0189854	0.0586357	0.0778204	132.718		0.124482		0.112542	0.0849196	0.058489	68.8758
76	Cer|42:1|(d18:0,24:1)[+H]	Cer	+	0.546642	0.224928	0.269587	0.307105	0.163197	53.1405		0.271517		0.254119	0.246628	0.0293609	11.905
77	Cer|40:0|(d18:0,22:0)[+H]	Cer	+	0.0367467	0.0338242	0.0507332	0.0400997	0.00740956	18.4779		0.115171	0.0648993		0.0677499	0.0460615	67.9876
sum				12.4536	16.6617	9.48824	16.71	8.22867	49.2439		23.831	10.1213	15.3147	16.5939	5.66187	34.1202

## Sheet: +TAG_FA
FA	AGS_1	AGS_2	AGS_3	AGS_ave	AGS_sd	AGS_rsd	AGS_break	mouse_1	mouse_2	mouse_3	Mouse_ave	Mouse_sd	Mouse_rsd	Mouse_break
14:0	0.975005	1.30995	0.502394	1.0868	0.457382	42.0853		44.8497	47.539	47.5147	45.781	2.12283	4.63692
16:0	20.5573	31.2728	14.292	24.8981	9.04528	36.3292		306.017	312.445	319.087	308.822	9.11454	2.95139
16:1	6.49492	8.56062	3.80636	7.1783	2.63898	36.7633		96.8668	104.509	104.689	101.274	3.94043	3.89084
18:0	6.15786	10.7669	5.22161	8.11307	2.83047	34.8878		118.219	120.135	128.174	119.849	6.34484	5.29402
18:1	62.603	90.1563	44.5743	74.6529	25.8145	34.5794		702.395	725.908	760.917	720.697	30.087	4.1747
18:2	0.294464	0.704342	0.304276	0.555727	0.308837	55.5735		25.1464	26.42	27.6818	26.6068	1.10313	4.14606
18:3	0.194863	0.118828	0.106641	0.187754	0.102973	54.8444		0.782176	0.874291	0.924091	0.843351	0.0677477	8.03315

## Sheet: +TAG
	Name	Group	Mode	AGS_1	AGS_2	AGS_3	AGS_ave	AGS_sd	AGS_rsd	AGS_break	mouse_1	mouse_2	mouse_3	Mouse_ave	Mouse_sd	Mouse_rsd	Mouse_break
3	TAG|48:1|(NL-14:0)[+NH4]	TAG	+	0.460402	0.606652	0.20944	0.500847	0.222744	44.4735		19.7587	20.6758	19.4705	19.7106	0.727892	3.6929
4	TAG|48:1|(NL-16:0)[+NH4]	TAG	+	0.653254	1.08052	0.380482	0.862301	0.426952	49.513		27.9277	28.1756	28.4659	27.6446	1.11215	4.02301
5	TAG|48:1|(NL-18:1)[+NH4]	TAG	+	0.000372101	0.0242685		0.0190623	0.016707	87.6441		1.60791	1.91421	1.42131	1.5917	0.232119	14.5831
6	TAG|48:2|(NL-14:0)[+NH4]	TAG	+	0.0825509	0.121644	0.0734623	0.110799	0.0420558	37.9568		4.53109	4.93051	5.16448	4.8009	0.300935	6.26831
7	TAG|48:2|(NL-16:0)[+NH4]	TAG	+	0.102152	0.088222		0.148452	0.092521	62.3237		3.19143	3.32715	3.26691	3.18226	0.168543	5.29631
8	TAG|48:2|(NL-18:1)[+NH4]	TAG	+	0.227504	0.211973	0.0731367	0.220885	0.121745	55.1169		6.69219	7.41539	7.13156	6.9617	0.379767	5.45509
9	TAG|50:0|(NL-16:0)[+NH4]	TAG	+	0.152018	3.60448	0.925252	1.2571	1.599	127.198		24.5147	25.6103	25.1278	25.2326	0.537595	2.13056
10	TAG|50:0|(NL-18:0)[+NH4]	TAG	+	0.129991	2.402	0.642794	1.03475	0.974093	94.138		16.3556	14.8791	16.5112	15.5821	0.992531	6.36969
11	TAG|50:1|(NL-16:0)[+NH4]	TAG	+	6.51897	8.51308	3.67332	7.2922	2.90066	39.7775		87.5209	87.4998	89.912	86.6566	3.49705	4.03552
12	TAG|50:1|(NL-18:1)[+NH4]	TAG	+	4.0423	5.68339	2.77663	4.77581	1.70191	35.6361		60.6023	62.3258	63.1837	60.9395	2.44392	4.0104
13	TAG|50:2|(NL-14:0)[+NH4]	TAG	+	0.364682	0.581653	0.141569	0.423964	0.217546	51.3123		19.2587	20.6228	21.4277	19.8779	1.43148	7.20135
14	TAG|50:2|(NL-16:0)[+NH4]	TAG	+	1.3871	2.11909	0.845036	1.68625	0.703575	41.7243		22.1131	23.9742	24.0073	23.3649	0.885214	3.78864
15	TAG|50:2|(NL-16:1)[+NH4]	TAG	+	2.07741	2.82058	1.23447	2.32749	0.860787	36.9836		29.2728	32.0743	31.9837	30.8945	1.36958	4.4331
16	TAG|50:2|(NL-18:1)[+NH4]	TAG	+	2.68148	4.11111	1.58187	3.26582	1.40435	43.0013		65.41	69.1516	71.0876	67.5778	3.05485	4.5205
17	TAG|50:2|(NL-18:2)[+NH4]	TAG	+								2.31181	2.86328	3.0025	2.75867	0.305375	11.0696
18	TAG|50:3|(NL-14:0)[+NH4]	TAG	+	0.0673707		0.0779228	0.0682519	0.00926184	13.5701		1.30126	1.3099	1.45207	1.39164	0.101608	7.30135
19	TAG|50:3|(NL-16:0)[+NH4]	TAG	+	0.104444	0.0471932	0.0843096	0.100684	0.0500455	49.7053		1.36177	1.31214	1.48129	1.36811	0.0786737	5.75053
20	TAG|50:3|(NL-16:1)[+NH4]	TAG	+	0.625946	0.506603	0.278379	0.571422	0.248369	43.4651		7.81919	8.41156	8.40824	8.2939	0.322059	3.88309
21	TAG|50:3|(NL-18:1)[+NH4]	TAG	+	0.372946	0.375098	0.152946	0.338201	0.128835	38.0942		6.6361	7.77638	7.53667	7.37908	0.506646	6.86598
22	TAG|50:3|(NL-18:2)[+NH4]	TAG	+								2.53311	3.07537	3.05662	2.94783	0.278038	9.43194
23	TAG|52:1|(NL-16:0)[+NH4]	TAG	+	3.89149	4.89338	2.78706	4.40613	1.39457	31.6507		46.465	49.2785	50.7988	48.3236	2.07862	4.30145
24	TAG|52:1|(NL-18:0)[+NH4]	TAG	+	2.90675	3.70178	2.22267	3.25787	0.871798	26.7598		43.0994	43.093	46.1816	43.479	1.94502	4.47348
25	TAG|52:1|(NL-18:1)[+NH4]	TAG	+	3.64557	5.4336	3.16941	4.60705	1.43148	31.0716		52.3574	54.0375	54.6873	53.0009	1.69869	3.20501
26	TAG|52:2|(NL-16:0)[+NH4]	TAG	+	7.74787	10.9268	5.59653	9.18208	3.0921	33.6754		88.5247	87.9094	90.427	87.8546	2.44555	2.78363
27	TAG|52:2|(NL-18:0)[+NH4]	TAG	+	0.603108	0.866467	0.31221	0.612185	0.229294	37.455		9.12458	9.44191	10.0922	9.39911	0.506738	5.39134
28	TAG|52:2|(NL-18:1)[+NH4]	TAG	+	20.4545	29.7848	14.6853	24.4461	8.37649	34.2652		198.236	199.431	211.119	201.019	6.9547	3.45973
29	TAG|52:2|(NL-18:2)[+NH4]	TAG	+	0.0112474	0.0857549	0.082027	0.0596764	0.0419821	70.3496		2.16032	2.32122	2.67696	2.43532	0.237193	9.73971
30	TAG|52:3|(NL-16:0)[+NH4]	TAG	+								4.39776	5.35784	5.60028	5.19451	0.540976	10.4144
31	TAG|52:3|(NL-16:1)[+NH4]	TAG	+	1.98116	2.86308	1.48139	2.3712	0.776042	32.7279		26.249	30.1078	28.9652	28.1669	1.70853	6.06575
32	TAG|52:3|(NL-18:1)[+NH4]	TAG	+	3.92576	5.23161	2.41131	4.53484	1.78049	39.2624		46.9739	50.8683	52.6998	49.6543	2.60944	5.25521
33	TAG|52:3|(NL-18:2)[+NH4]	TAG	+								8.10532	8.59852	8.52467	8.34246	0.255249	3.05963
34	TAG|52:4|(NL-16:1)[+NH4]	TAG	+	0.0077131	0.0277891		0.0183558	0.0100925	54.9825		2.16467	2.17045	2.01509	2.03687	0.17517	8.59995
35	TAG|52:4|(NL-18:1)[+NH4]	TAG	+	0.0114702	0.0321687	0.0312851	0.0324263	0.0177036	54.5966		2.65493	2.61887	2.97557	2.69142	0.198331	7.36904
36	TAG|52:4|(NL-18:3)[+NH4]	TAG	+	0.0943481	0.0355911	0.0463639	0.0674882	0.0309276	45.8267		0.293337	0.421149	0.385661	0.410494	0.102802	25.0435
37	TAG|52:5|(NL-18:3)[+NH4]	TAG	+								0.125261	0.106229	0.106336	0.105141	0.0174096	16.5582
38	TAG|54:2|(NL-18:0)[+NH4]	TAG	+	2.20736	3.26541	1.83102	2.75296	0.879862	31.9605		33.1884	36.2179	36.7999	34.3998	2.55446	7.42581
39	TAG|54:2|(NL-18:1)[+NH4]	TAG	+	9.58888	13.27	7.01721	11.2798	3.68312	32.6525		85.3757	85.8388	92.5665	86.7744	4.01398	4.62576
40	TAG|54:3|(NL-18:0)[+NH4]	TAG	+	0.0725441	0.098826		0.0859866	0.0131513	15.2946		2.28959	2.38413	2.56806	2.31819	0.223672	9.64855
41	TAG|54:3|(NL-18:1)[+NH4]	TAG	+	17.3936	25.8192	12.5226	20.7889	7.05072	33.9158		164.973	174.547	184.907	172.342	9.51885	5.52323
42	TAG|54:3|(NL-18:2)[+NH4]	TAG	+	0.117759	0.184711	0.076825	0.157806	0.0769091	48.7363		3.49714	3.1837	3.35252	3.33405	0.129766	3.89214
43	TAG|54:4|(NL-18:0)[+NH4]	TAG	+								0.243703	0.101188	0.366872	0.252217	0.11261	44.6481
44	TAG|54:4|(NL-18:1)[+NH4]	TAG	+	0.251491	0.165917	0.128794	0.305135	0.251439	82.4028		10.2247	9.4461	10.6046	9.99177	0.52207	5.22499
45	TAG|54:4|(NL-18:2)[+NH4]	TAG	+	0.165457	0.433876	0.145424	0.353164	0.247629	70.1174		6.32194	6.2255	6.46294	6.45097	0.248288	3.84884
46	TAG|54:5|(NL-18:1)[+NH4]	TAG	+	0.00713133	0.0131343	0.0238104	0.0436423	0.05831	133.609		0.650376	0.536957	0.995681	0.773553	0.21559	27.8701
47	TAG|54:5|(NL-18:2)[+NH4]	TAG	+								0.216765	0.152467	0.605558	0.337533	0.201743	59.77
48	TAG|48:1|(NL-16:1,,)[NH4]	TAG	+	0.504388	0.410334	0.0646923	0.378941	0.216219	57.0588		7.97203	8.1806	8.48904	8.11288	0.293108	3.61287
49	TAG|48:2|(NL-16:1,,)[NH4]	TAG	+	0.29248	0.380787	0.0167014	0.301744	0.211282	70.0205		8.40062	9.29129	8.62106	8.67952	0.420619	4.84611
50	TAG|50:1|(NL-18:0,,)[NH4]	TAG	+	0.238111	0.432376	0.212912	0.390811	0.216205	55.3222		13.9174	14.0181	15.6542	14.4189	0.826471	5.73187
51	TAG|52:2|(NL-16:1,,)[NH4]	TAG	+	1.00582	1.49912	0.654911	1.15102	0.397643	34.5469		14.7729	14.1438	16.0013	14.9272	0.776684	5.20314
52	TAG|52:5|(NL-16:1,,)[NH4]	TAG	+		0.0523323	0.0758254	0.0836234	0.0358322	42.8495		0.215658	0.129381	0.205816	0.1626	0.0570443	35.0827
53	TAG|54:5|(NL-18:3,,)[NH4]	TAG	+	0.0363957	0.0456802		0.0628839	0.038122	60.6228		0.269244	0.224935	0.337315	0.249944	0.0714159	28.5728
54	TAG|54:6|(NL-18:3,,)[NH4]	TAG	+	0.0641187	0.0375567	0.0602772	0.0731032	0.0399942	54.7092		0.0943338	0.121978	0.094779	0.103697	0.0158335	15.269
sum				97.2774	142.89	68.8076	116.673	40.9842	35.1275		1294.28	1337.83	1388.99	1323.87	50.8538	3.84129

## Sheet: -PE_FA
FA	AGS_1	AGS_2	AGS_3	AGS_ave	AGS_sd	AGS_rsd	AGS_break	mouse_1	mouse_2	mouse_3	Mouse_ave	Mouse_sd	Mouse_rsd	Mouse_break
16:0	0.391332	0.429592	0.450798	0.444991	0.0488215	10.9714		0.553909	0.639812	0.649835	0.631517	0.0548568	8.68651
18:0	0.586724	0.646254	0.703463	0.675861	0.0772244	11.4261		0.398913	0.518393	0.543805	0.512335	0.0809359	15.7975
18:1	6.72738	7.07278	7.78267	7.59924	0.921402	12.1249		4.60263	5.58433	5.70532	5.53865	0.690337	12.464
18:2	0.0153331	0.0149091	0.0160089	0.0156449	0.000642558	4.10713		0.0488939	0.0584206	0.0567508	0.0566507	0.00571444	10.0871
20:3	0.00190554	0.0031144	0.00377146	0.0033627	0.00115952	34.4818		0.233775	0.315287	0.307154	0.295694	0.0420399	14.2173
20:4								0.0131297	0.0158519	0.0194113	0.0168774	0.00297393	17.6207

## Sheet: -PE
PL	AGS_1	AGS_2	AGS_3	AGS_ave	AGS_sd	AGS_rsd	AGS_break	mouse_1	mouse_2	mouse_3	Mouse_ave	Mouse_sd	Mouse_rsd	Mouse_break
PE(16:0_18:1)	0.971374	1.0588	1.11672	1.09075	0.102734	9.41862		1.54067	1.84222	1.86982	1.82776	0.214135	11.7157
PE(16:0_18:2)	0.0234453	0.0226908	0.0245391	0.0251319	0.00323714	12.8806		0.0532828	0.0575633	0.0600673	0.0583463	0.00392572	6.72832
PE(16:0_20:4)	0.000226243	0.000208604	0.000603071	0.000701301	0.000733577	104.602		0.00501046	0.00759346	0.00745908	0.00657867	0.00120708	18.3484
PE(16:0_22:6)	0.00134763	0.0023602	0.00156191	0.00204049	0.000715716	35.0757		0.00149635	0.00393324	0.0038823	0.00308027	0.00113793	36.9424
PE(18:0_18:0)	0.0572851	0.0644922	0.070466	0.0651987	0.00583408	8.94816		0.0260369	0.0320576	0.0339833	0.0321059	0.0044097	13.7349
PE(18:0_18:1)	1.88326	2.08429	2.26754	2.22603	0.33444	15.0241		0.814682	1.05454	1.11627	1.03193	0.14943	14.4806
PE(18:0_18:2)	0.0142073	0.0132261	0.0164179	0.0149927	0.00153173	10.2165		0.0282392	0.0341817	0.0290943	0.0324041	0.00461583	14.2446
PE(18:0_20:3)	0.00390591	0.00440945	0.00558521	0.00518569	0.00130946	25.2514		0.358624	0.487099	0.481099	0.462927	0.0721858	15.5934
PE(18:0_20:4)								0.00833209	0.0108607	0.0100511	0.0098554	0.00107598	10.9177
PE(18:0_22:6)		0.000608968	0.000258812	0.00141075	0.00170101	120.575		0.00277585	0.00191176	0.00311847	0.00281469	0.000662348	23.5318
PE(18:1_18:1)	4.66424	4.76738	5.30923	5.15992	0.568052	11.0089		2.75822	3.29607	3.33686	3.27593	0.392769	11.9895
PE(18:1_18:2)	0.0979078	0.144968	0.13851	0.139523	0.0323784	23.2065		0.217102	0.260048	0.275416	0.261575	0.0326897	12.4973
PE(18:1_20:4)	0.00443183	0.00237714	0.00439682	0.00769367	0.00797485	103.655		0.0320833	0.0388429	0.0495746	0.0413758	0.00759694	18.3608
PE(18:2_18:2)	0.00104072	0.000839182	0.0008833	0.000878946	0.000120746	13.7376		0.0046905	0.00517276	0.00557951	0.0050367	0.000425709	8.45215
	7.72267	8.16665	8.95671					5.85125	7.13209	7.28228

[truncated: 9 more sheets: -PG_FA, -PG, -PC_FA, -PC, -PI_FA, -PI, -LPE, -PS_FA, -PS]
