# Supplementary material for: Conserved lipid metabolic reprogramming confers hypoxic and aging resilience
Source: EMBO Rep. 2025 Dec 11;27(3):704–28. doi: 10.1038/s44319-025-00664-6 (PMC12894929; doi:10.1038/s44319-025-00664-6)
Supplement: Supplementary file 6 — Source data Fig. 1 [file 44319_2025_664_MOESM6_ESM.zip]

Archive with 13 entries (7 files):
- Figure 1/
- Figure 1/1B/
- Figure 1/1B/lipidomic data analysis.pzfx
- Figure 1/1C/
- Figure 1/1C/AGS NSCs triglyceride assay kit.pzfx
- Figure 1/1D/
- Figure 1/1D/lipidomic data FA.pzfx
- Figure 1/1E/
- Figure 1/1E/AGS NSCs.tif
- Figure 1/1E/lipid droplet in mouse and AGS v1.pzfx
- Figure 1/1E/Mouse NSCs.tif
- Figure 1/1F/
- Figure 1/1F/metabolomics data analysis.pzfx
