# Supplementary material for: Conserved lipid metabolic reprogramming confers hypoxic and aging resilience
Source: EMBO Rep. 2025 Dec 11;27(3):704–28. doi: 10.1038/s44319-025-00664-6 (PMC12894929; doi:10.1038/s44319-025-00664-6)
Supplement: Supplementary file 7 — Source data Fig. 2 [file 44319_2025_664_MOESM7_ESM.zip]

Archive with 72 entries (60 files):
- Figure 2/
- Figure 2/2B/
- Figure 2/2B/Hypoxia (0.1%)  middle.tif
- Figure 2/2B/Hypoxia (0.1%)  tail.tif
- Figure 2/2B/Hypoxia (0.1%) head.tif
- Figure 2/2B/Hypoxia (0.1%) low mag.tif
- Figure 2/2B/Normal head.tif
- Figure 2/2B/Normal low mag.tif
- Figure 2/2B/Normal middle.tif
- Figure 2/2B/Normal tail.tif
- Figure 2/2C/
- Figure 2/2C/hypoxia (0.1%) head.tif
- Figure 2/2C/hypoxia (0.1%) middle.tif
- Figure 2/2C/hypoxia (0.1%) tail.tif
- Figure 2/2C/normal head.tif
- Figure 2/2C/normal middle.tif
- Figure 2/2C/normal tail.tif
- Figure 2/2D/
- Figure 2/2D/hypoxia (0.5%)  middle.tif
- Figure 2/2D/hypoxia (0.5%) head.tif
- Figure 2/2D/hypoxia (0.5%) low mag.tif
- Figure 2/2D/hypoxia (0.5%) tail.tif
- Figure 2/2D/Normal head.tif
- Figure 2/2D/Normal low mag.tif
- Figure 2/2D/Normal middle.tif
- Figure 2/2D/Normal tail.tif
- Figure 2/2E/
- Figure 2/2E/fat-6-GFP hypoxia 0.5 24h.pzfx
- Figure 2/2F/
- Figure 2/2F/hypoxia (0.1%) head.tif
- Figure 2/2F/hypoxia (0.1%) middle.tif
- Figure 2/2F/hypoxia (0.1%) tail.tif
- Figure 2/2F/Normal head.tif
- Figure 2/2F/Normal middle.tif
- Figure 2/2F/Normal tail.tif
- Figure 2/2G/
- Figure 2/2G/DMSO head.tif
- Figure 2/2G/DMSO middle.tif
- Figure 2/2G/DMSO tail.tif
- Figure 2/2G/VH-298 head.tif
- Figure 2/2G/VH-298 middle.tif
- Figure 2/2G/VH-298 tail.tif
- Figure 2/2H/
- Figure 2/2H/DMSO  head.tif
- Figure 2/2H/DMSO low mag.tif
- Figure 2/2H/DMSO middle.tif
- Figure 2/2H/DMSO tail.tif
- Figure 2/2H/VH-298 head.tif
- Figure 2/2H/VH-298 low mag.tif
- Figure 2/2H/VH-298 middle.tif
- Figure 2/2H/VH-298 tail.tif
- Figure 2/2I/
- Figure 2/2I/fat-6-GFP VH-298.pzfx
- Figure 2/2J/
- Figure 2/2J/Hypoxia control RNAi.tif
- Figure 2/2J/Hypoxia hif-1 RNAi.tif
- Figure 2/2J/Hypoxia vhl-1 RNAi.tif
- Figure 2/2J/Normal control RNAi.tif
- Figure 2/2J/Normal hif-1 RNAi.tif
- Figure 2/2J/Normal vhl-1 RNAi.tif
- Figure 2/2K/
- Figure 2/2K/Control RNAi hig mag.tif
- Figure 2/2K/Control RNAi low mag.tif
- Figure 2/2K/hif-1 RNAi hig mag.tif
- Figure 2/2K/hif-1 RNAi low mag.tif
- Figure 2/2K/vhl-1 RNAi hig mag.tif
- Figure 2/2K/vhl-1 RNAi low mag.tif
- Figure 2/2L/
- Figure 2/2L/Control RNAi gonad.tif
- Figure 2/2L/Control RNAi intestine.tif
- Figure 2/2L/vhl-1 RNAi gonad.tif
- Figure 2/2L/vhl-1 RNAi intestine.tif
