# Supplementary material for: Conserved lipid metabolic reprogramming confers hypoxic and aging resilience
Source: EMBO Rep. 2025 Dec 11;27(3):704–28. doi: 10.1038/s44319-025-00664-6 (PMC12894929; doi:10.1038/s44319-025-00664-6)
Supplement: Supplementary file 8 — Source data Fig. 3 [file 44319_2025_664_MOESM8_ESM.zip]

Archive with 47 entries (38 files):
- Figure 3/
- Figure 3/3A/
- Figure 3/3A/HEK and stable HIF-1 lipid droplets number.pzfx
- Figure 3/3A/HEK293T lipidSpot.tif
- Figure 3/3A/HEK293T Merged.tif
- Figure 3/3A/HEK293T plasma membrane.tif
- Figure 3/3A/Non-degradable HIF-1 lipidSpot.tif
- Figure 3/3A/Non-degradable HIF-1 Merged.tif
- Figure 3/3A/Non-degradable HIF-1 Plasma membrane.tif
- Figure 3/3B/
- Figure 3/3B/Cerulenin DAPI.tif
- Figure 3/3B/Cerulenin LipidSpot.tif
- Figure 3/3B/Cerulenin Mag.tif
- Figure 3/3B/Cerulenin Merged.tif
- Figure 3/3B/Cerulenin Plasma membrane.tif
- Figure 3/3B/DMSO DAPI.tif
- Figure 3/3B/DMSO LipidSpot.tif
- Figure 3/3B/DMSO Mag.tif
- Figure 3/3B/DMSO Merged.tif
- Figure 3/3B/DMSO Plasma membrane.tif
- Figure 3/3B/TOFA DAPI.tif
- Figure 3/3B/TOFA LipidSpot.tif
- Figure 3/3B/TOFA Mag.tif
- Figure 3/3B/TOFA Merged.tif
- Figure 3/3B/TOFA Plasma membrane.tif
- Figure 3/3C/
- Figure 3/3C/Cerulenin Anoxia.tif
- Figure 3/3C/Cerulenin Normal.tif
- Figure 3/3C/DMSO Anoxia.tif
- Figure 3/3C/DMSO Normal.tif
- Figure 3/3D/
- Figure 3/3D/mouse NPCs with ceruline.pzfx
- Figure 3/3D/Mouse NSCs with ceruline anoxia LDH.pzfx
- Figure 3/3E/
- Figure 3/3E/mouse NSCs  TOFA normal.tif
- Figure 3/3E/mouse NSCs anoxia.tif
- Figure 3/3E/mouse NSCs DMSO anoxia.tif
- Figure 3/3E/mouse NSCs DMSO normal.tif
- Figure 3/3F/
- Figure 3/3F/mouse NPCs  with TOFA.pzfx
- Figure 3/3G/
- Figure 3/3G/AGS NSCs DMSO anoxia.tif
- Figure 3/3G/AGS NSCs DMSO normal.tif
- Figure 3/3G/AGS NSCs TOFA anoxia.tif
- Figure 3/3G/AGS NSCs TOFA normal.tif
- Figure 3/3H/
- Figure 3/3H/AGS NSCs with TOFA.pzfx
