# Supplementary material for: Conserved lipid metabolic reprogramming confers hypoxic and aging resilience
Source: EMBO Rep. 2025 Dec 11;27(3):704–28. doi: 10.1038/s44319-025-00664-6 (PMC12894929; doi:10.1038/s44319-025-00664-6)
Supplement: Supplementary file 9 — Source data Fig. 4 [file 44319_2025_664_MOESM9_ESM.zip]

Archive with 27 entries (19 files):
- Figure 4/
- Figure 4/4A/
- Figure 4/4A/fasn-1 or fat-5-fat-6 LOF hypoxia survival.pzfx
- Figure 4/4B/
- Figure 4/4B/TOFA hypoxia.pzfx
- Figure 4/4C/
- Figure 4/4C/DMSO head.tif
- Figure 4/4C/DMSO magnification.tif
- Figure 4/4C/TOFA head.tif
- Figure 4/4C/TOFA magnification.tif
- Figure 4/4D/
- Figure 4/4D/Hypoxia Low mag.tif
- Figure 4/4D/MAX_20241211 mai-2-GFP hypoxia 0.1-0.5 24h post L4  zoom3 35 50 01...211 mai-2-GFP hypoxia 0.1-0.5 24h post L4  zoom3 35 50 01 tail 600X300.tif
- Figure 4/4D/Normal Hig mag.tif
- Figure 4/4D/Normal Low mag.tif
- Figure 4/4E/
- Figure 4/4E/DMSO hypoxia head.tif
- Figure 4/4E/DMSO hypoxia middle.tif
- Figure 4/4E/DMSO hypoxia tail.tif
- Figure 4/4E/TOFA hypoxia head.tif
- Figure 4/4E/TOFA hypoxia middle.tif
- Figure 4/4E/TOFA hypoxia tail.tif
- Figure 4/4F/
- Figure 4/4F/TOFA mai-2.pzfx
- Figure 4/4G/
- Figure 4/4G/DMSO hypoxia.tif
- Figure 4/4G/TOFA hypoxia.tif
