# Supplementary material for: Conserved lipid metabolic reprogramming confers hypoxic and aging resilience
Source: EMBO Rep. 2025 Dec 11;27(3):704–28. doi: 10.1038/s44319-025-00664-6 (PMC12894929; doi:10.1038/s44319-025-00664-6)
Supplement: Supplementary file 10 — Source data Fig. 5 [file 44319_2025_664_MOESM10_ESM.zip]

Archive with 57 entries (48 files):
- Figure 5/
- Figure 5/5A/
- Figure 5/5A/APOE4-hsp-16.2p-GFP DMSO Hig mag.tif
- Figure 5/5A/APOE4-hsp-16.2p-GFP DMSO Low mag.tif
- Figure 5/5A/APOE4-hsp-16.2p-GFP TOFA Hig mag.tif
- Figure 5/5A/APOE4-hsp-16.2p-GFP TOFA Low mag.tif
- Figure 5/5A/APOE4-merged DMSO Hig mag.tif
- Figure 5/5A/APOE4-merged DMSO Low mag.tif
- Figure 5/5A/APOE4-merged TOFA Hig mag.tif
- Figure 5/5A/APOE4-merged TOFA Low mag.tif
- Figure 5/5A/APOE4-unc-54p-mCherry DMSO Hig mag.tif
- Figure 5/5A/APOE4-unc-54p-mCherry DMSO Low mag.tif
- Figure 5/5A/APOE4-unc-54p-mCherry TOFA  Hig mag.tif
- Figure 5/5A/APOE4-unc-54p-mCherry TOFA Low mag.tif
- Figure 5/5A/DMSO hsp-16.2p-GFP Hig mag.tif
- Figure 5/5A/DMSO hsp-16.2p-GFP Low mag.tif
- Figure 5/5A/DMSO Merged Hig mag.tif
- Figure 5/5A/DMSO Merged Low mag.tif
- Figure 5/5A/DMSO unc-54p-mCherry Hig mag.tif
- Figure 5/5A/DMSO unc-54p-mCherry Low mag.tif
- Figure 5/5A/TOFA  hsp-16.2p-GFP Hig mag.tif
- Figure 5/5A/TOFA  hsp-16.2p-GFP Low mag.tif
- Figure 5/5A/TOFA  unc-54p-mCherry Hig mag.tif
- Figure 5/5A/TOFA  unc-54p-mCherry Low mag.tif
- Figure 5/5A/TOFA Merged Hig mag.tif
- Figure 5/5A/TOFA Merged Low mag.tif
- Figure 5/5B/
- Figure 5/5B/APOE4-hsp-16p-gfp with TOFA.pzfx
- Figure 5/5C/
- Figure 5/5C/APOE4-Q40 with TOFA.pzfx
- Figure 5/5D/
- Figure 5/5D/DMSO APOE4-Q40-YFP.tif
- Figure 5/5D/DMSO Q40-YFP.tif
- Figure 5/5D/TOFA APOE4-Q40-YFP.tif
- Figure 5/5D/TOFA Q40-YFP.tif
- Figure 5/5E/
- Figure 5/5E/APOE4-Q40-YFP DMSO Hig mag.tif
- Figure 5/5E/APOE4-Q40-YFP DMSO Low mag.tif
- Figure 5/5E/APOE4-Q40-YFP TOFA hig mag.tif
- Figure 5/5E/APOE4-Q40-YFP TOFA Low mag.tif
- Figure 5/5E/Q40-YFP DMSO Hig mag.tif
- Figure 5/5E/Q40-YFP DMSO Low mag.tif
- Figure 5/5E/Q40-YFP TOFA Hig mag.tif
- Figure 5/5E/Q40-YFP TOFA Low mag.tif
- Figure 5/5F/
- Figure 5/5F/APOE4 with TOFA T25 survival.pzfx
- Figure 5/5G/
- Figure 5/5G/APOE4 DMSO Hig mag.tif
- Figure 5/5G/APOE4 DMSO Low mag.tif
- Figure 5/5G/APOE4 TOFA Hig mag.tif
- Figure 5/5G/APOE4 TOFA Low mag.tif
- Figure 5/5G/WT DMSO Hig mag.tif
- Figure 5/5G/WT DMSO Low mag.tif
- Figure 5/5G/WT TOFA Hig mag.tif
- Figure 5/5G/WT TOFA Low mag.tif
- Figure 5/5H/
- Figure 5/5H/APOE4-PVD TOFA.pzfx
