# Supplementary material for: Conserved lipid metabolic reprogramming confers hypoxic and aging resilience
Source: EMBO Rep. 2025 Dec 11;27(3):704–28. doi: 10.1038/s44319-025-00664-6 (PMC12894929; doi:10.1038/s44319-025-00664-6)
Supplement: Supplementary file 11 — Source data Fig. 6 [file 44319_2025_664_MOESM11_ESM.zip]

Archive with 45 entries (37 files):
- Figure 6/
- Figure 6/6A/
- Figure 6/6A/Day 1 at T20 Head.tif
- Figure 6/6A/Day 1 at T20 Low mag.tif
- Figure 6/6A/Day 1 at T20 Middle.tif
- Figure 6/6A/Day 1 at T20 Tail.tif
- Figure 6/6A/Day 7 at T15 Head.tif
- Figure 6/6A/Day 7 at T15 Low mag.tif
- Figure 6/6A/Day 7 at T15 Middle.tif
- Figure 6/6A/Day 7 at T15 Tail.tif
- Figure 6/6A/Day 7 at T20 Head.tif
- Figure 6/6A/Day 7 at T20 Low mag.tif
- Figure 6/6A/Day 7 at T20 Middle.tif
- Figure 6/6A/Day 7 at T20 Tail.tif
- Figure 6/6A/Day 7 at T25 Head.tif
- Figure 6/6A/Day 7 at T25 Low mag.tif
- Figure 6/6A/Day 7 at T25 Middle.tif
- Figure 6/6A/Day 7 at T25 Tail.tif
- Figure 6/6B/
- Figure 6/6B/Day 1 at T20 Head.tif
- Figure 6/6B/Day 1 at T20 Low mag.tif
- Figure 6/6B/Day 1 at T20 Middle.tif
- Figure 6/6B/Day 1 at T20 Tail.tif
- Figure 6/6B/Day 7 at T15 Head.tif
- Figure 6/6B/Day 7 at T15 Low mag.tif
- Figure 6/6B/Day 7 at T15 Middle.tif
- Figure 6/6B/Day 7 at T15 Tail.tif
- Figure 6/6B/Day 7 at T20 Head.tif
- Figure 6/6B/Day 7 at T20 Low mag.tif
- Figure 6/6B/Day 7 at T20 Middle.tif
- Figure 6/6B/Day 7 at T20 Tail.tif
- Figure 6/6B/Day 7 at T25 Head.tif
- Figure 6/6B/Day 7 at T25 Low mag.tif
- Figure 6/6B/Day 7 at T25 Middle.tif
- Figure 6/6B/Day 7 at T25 Tail.tif
- Figure 6/6C/
- Figure 6/6C/fat-6-GFP T15 T20 T25 aging.pzfx
- Figure 6/6D/
- Figure 6/6D/DHS-3-GFP  T15 T20 T25 aging.pzfx
- Figure 6/6E/
- Figure 6/6E/WT with  TOFA T25 survival.pzfx
- Figure 6/6F/
- Figure 6/6F/WT with TOFA T20 survival.pzfx
- Figure 6/6G/
- Figure 6/6G/WT with TOFA T15 survival.pzfx
